# Supplementary material for: Effects of Methylcobalamin on Mitochondrial Alterations in Schwann Cells Under Oxidative Stress
Source: Biomedicines. 2025 Oct 21;13(10):2565. doi: 10.3390/biomedicines13102565 (PMC12561138; doi:10.3390/biomedicines13102565)
Supplement: Supplementary file 1 [file biomedicines-13-02565-s001.zip]

Archive with 4 entries (4 files):
- Supplementary materials.pdf
- Supplementary video 1-Control group.avi
- Supplementary video 2-H2O2 group.avi
- Supplementary video 3-MeCbl group.avi
